# Supplementary material for: Women decision making on use of modern family planning methods and associated factors, evidence from PMA Ethiopia
Source: PLoS One. 2024 Feb 16;19(2):e0298516. doi: 10.1371/journal.pone.0298516 (PMC10871506; doi:10.1371/journal.pone.0298516)
Supplement: S1 Data — (ZIP) [file pone.0298516.s001.zip]

Archive with 2 entries (2 files):
- Data and Do file/Dofile_cleaning_oct_22_For submition.do
- Data and Do file/HQFQ_SDPQ_merged_jun24_FAST 9.dta
