# Supplementary material for: Women decision making on use of modern family planning methods and associated factors, evidence from PMA Ethiopia
Source: PLoS One. 2024 Feb 16;19(2):e0298516. doi: 10.1371/journal.pone.0298516 (PMC10871506; doi:10.1371/journal.pone.0298516)
Supplement: S1 Data — (ZIP) [file pone.0298516.s001.zip › Data and Do file/Dofile_cleaning_oct_22_For submition.do]

********************************************
21 Jun 2022

===================================================

svyset FQEA [pweight=FQweight], strata(strata) singleunit(scaled)
=======================================
tab FRS_result
svy: tab FRS_result
keep if  FRS_result==1
tab FRS_result

tab fp_final_decision
svy: tab fp_final_decision

svy: tab FRS_result
tabulate FRS_result fp_final_decision
 
 
tab current_user
svy: current_user
tabulate current_user fp_final_decision

tab method_in2yrs
svy: method_in2yrs
tabulate method_in2yrs fp_final_decision


**new
keep if current_user==1| method_in2yrs== 1
 
tab fp_final_decision 
svy: fp_final_decision
 
tab mcp 
svy: mcp
tabulate mcp fp_final_decision
 
tab current_methodnum 
keep if current_recent_methodnum==1|current_methodnum==3|current_methodnum==4 |current_methodnum==5|current_methodnum==7 |current_methodnum==8|current_methodnum==9 |current_methodnum==13
tab current_methodnum

tab fp_final_decision
tab fp_final_decision [aweight=FQweight]
tabulate current_methodnum fp_final_decision
tabulate mcp fp_final_decision

tab FQmarital_status
svy: FQmarital_status
tabulate FQmarital_status mcp
tabulate FQmarital_status fp_final_decision

keep if FQmarital_status==1|FQmarital_status==2

tab FQmarital_status
tab  fp_final_decision 
svy: tab fp_final_decision
tabulate FQmarital_status fp_final_decision


*outcome variable recode with 3 category, to be reconsider you and provider as you alone 
 
tab fp_final_decision
svy: tab fp_final_decision
asdoc svy: tab fp_final_decision
 
recode fp_final_decision (1 = 1 "You Alone") (5 = 2 "You and Partner") (2 3 4 96 = 0 "Important Others"),gen(fpdm_3)

tab fpdm_3
keep if fpdm_3==1|fpdm_3==2|fpdm_3==0 
svy: tab fpdm_3
asdoc svy: tab fpdm_3

ta method_source
ta method_source,nolabel
keep if method_source==11|method_source==12|method_source==14|method_source==15|method_source==16|method_source==18|method_source==21 |method_source==22|method_source==23|method_source==24|method_source==31

* independnts
tab FQ_age
recode FQ_age 15/19=1 20/24=2 25/29=3 30/34=4 35/49=5, gen(Agecat_5)
tab Agecat_5
recode Agecat_5 (1 = 1 "15-19 years")(2 = 2 "20-24 years")(3 = 3 "25-29 years")(4 = 4 "30-34 years")(5 = 5 "35-49 years"),gen(Agecat)
tab Agecat
svy: tab Agecat
asdoc svy: tab Agecat

tab school 
recode school (0 =0 "No Education") (1 =1 "primary")  (2 3 4 =2 "SecondaryPlus"),gen(Educat)
tab Educat
svy: tab Educat
asdoc svy: tab Educat

tab wealthquintile
asdoc svy: tab wealthquintile

tab region
recode region (0 =1 "Tigraye") (3 =3 "Amhara")(4 =4 "Oromaia")(7 =7 "SNNPR")(10 =10 "Addis_Ababa")(2 5 6 8 9 11 =0 "Other Regions"),gen(FQ_Region_new)
tab FQ_Region_new
svy: tab FQ_Region_new
asdoc svy: tab FQ_Region_new

tab ur
svy: tab ur 
asdoc svy: tab ur

tab FQreligion
recode FQreligion  (1 = 1 "Orthodox")  (3 = 3 "Protestant") (4 = 4 "Muslim") (2 4 5 6 7 8  = 0 "Other"),gen(FQreligion_3)
tab FQreligion_3
gen FQreligion_4=.
replace FQreligion_4=1 if FQreligion_3==1
replace FQreligion_4=2 if FQreligion_3==3
replace FQreligion_4=3 if FQreligion_3==4
tab FQreligion_4
recode FQreligion_4 (1 = 1 "Orthodox")  (2 = 2 "Protestant") (3 = 3 "Muslim") ,gen(FQreligion_new)
tab FQreligion_new
svy: tab FQreligion_new
asdoc svy: tab FQreligion_new

tab num_HH_members
recode num_HH_members 1/3=1 4/5=2 6/16=3, gen(HHMember_Size)
tab HHMember_Size
recode   HHMember_Size (1 = 1 "1 to 3 members")(2 = 2 "4 to 5 members")(3 = 3 "6 to 16 members"),gen(num_HH_members_3)
tab num_HH_members_3
svy: tab num_HH_members_3
asdoc svy: tab num_HH_members_3

//marriage type
tab other_wives
tabulate other_wives fpdm_3
gen marriage_type=.
replace marriage_type=1 if other_wives==1
replace marriage_type=0 if other_wives==0
recode marriage_type (1  =1 "Polygamy")(0  =0 "Monogamy"),gen(marriage_type_2)
tab marriage_type_2
asdoc tab marriage_type_2 [aweight=FQweight] 

// Marriage Duration

generate mariage_duration = date(FQtoday,"YMD") - date(firstmarriage,"YMD")
replace mariage_duration = mariage_duration/365.25
replace mariage_duration= floor(mariage_duration)
sort mariage_duration
browse
replace mariage_duration = . in 1
replace mariage_duration = . in 2
replace mariage_duration = . in 3
replace mariage_duration = . in 4
replace mariage_duration = . in 5
replace mariage_duration = . in 6
replace mariage_duration = . in 7
replace mariage_duration = . in 8
replace mariage_duration = . in 2301
replace mariage_duration = . in 2302
save "E:\PMA2.0 Documents\Cohort 2 Questionnaire\Fitsum\PMA DATA\PMA 2022_Fitse_CS_09Jun 2022\20Jun 2022_fast\Final_HQFQ_SDPQ_merged_jun20_FAST.dta", replace
tab mariage_duration
mean mariage_duration
sum mariage_duration,det
histogram mariage_duration
recode mariage_duration (0 = 0 "<1 year")(1/9 = 1 "1 to 9 years ")(10/40 = 2 "10 and above years"),gen(mariage_duration_3)

tab mariage_duration_3
asdoc mariage_duration_3


// age at firts marriage
generate age_first_mariage= FQ_age - mariage_duration
age_first_mariag
tab age_first_mariag
tab age_first_mariage

// Age Difference to be computed


//knowledge and media exposure in the last few months***
tab heard_IUD
tab heard_LAM
tab heard_condoms
tab heard_eme_cont
tab heard_female_cond
tab heard_female_ster
tab heard_implant
tab heard_injectable
tab heard_male_ster
generate heard_fp = heard_female_ster + heard_male_ster+heard_implant + heard_IUD + heard_injectable + heard_pill + heard_eme_cont + heard_condoms + heard_female_cond
tab heard_fp
recode heard_fp 0/4=1 5/9=2,gen(FP_Knowledge_4)
tab FP_Knowledge_4


recode FP_Knowledge_4 (1=1 "Poor_Knowledge")(2=2 "Good_Knowledge"),gen(FP_Knowledcate_5)

tab FP_Knowledcate_5

tabulate  FP_Knowledcate_5 fpdm_3
svy: tab FP_Knowledcate_5
tabulate svy: FP_Knowledcate_5 fpdm_3
asdoc svy: tab FP_Knowledcate_5

//fp information and/or message via tv,radio, news paper
tab fp_ad_radio

tab fp_ad_tv
gen fp_ad_tv_1=.
replace fp_ad_tv_1=0 if fp_ad_tv==0
replace fp_ad_tv_1=1 if fp_ad_tv==1
recode fp_ad_tv_1 (0 =0 "No") (1  =1 "Yes") ,gen (fp_ad_tv_2) 
tab fp_ad_tv_2

tab fp_ad_mobile
gen fp_ad_mobile_1=.
replace fp_ad_mobile_1=0 if fp_ad_mobile==0
replace fp_ad_mobile_1=1 if fp_ad_mobile==1
recode fp_ad_mobile_1 (0 =0 "No") (1  =1 "Yes") ,gen (fp_ad_mobile_2) 
tab fp_ad_mobile_2

tab fp_ad_magazine
gen fp_ad_magazine_1=.
replace fp_ad_magazine_1=0 if fp_ad_magazine==0
replace fp_ad_magazine_1=1 if fp_ad_magazine==1
recode fp_ad_magazine_1 (0 =0 "No") (1  =1 "Yes") ,gen (fp_ad_magazine_2) 
tab fp_ad_magazine_2

tab fp_ad_socialmedia
gen fp_ad_socialmedia_1=.
replace fp_ad_socialmedia_1=0 if fp_ad_socialmedia==0
replace fp_ad_socialmedia_1=1 if fp_ad_socialmedia==1
recode fp_ad_socialmedia_1 (0 =0 "No") (1  =1 "Yes") ,gen (fp_ad_socialmedia_2) 
tab fp_ad_socialmedia_2

generate FP_Information = fp_ad_tv_2 + fp_ad_magazine_2 + fp_ad_socialmedia_2 + fp_ad_radio + fp_ad_mobile_2
tab FP_Information
recode FP_Information 0=0 1/5=1, gen(FP_Information_1)
tab FP_Information_1
recode FP_Information_1 (0 =0 "No Information") (1  =1 "Atleast one source") ,gen (FP_Information_2) 
tab FP_Information_2
svy: tab FP_Information_2
tabulate svy: FP_Information_2_4 fpdm_3
asdoc svy: tab FP_Information_2

//Number live birth_events_rw


tab total_births
tabulate total_births fpdm_3
gen Parity=.
replace Parity=0 if total_births==0
replace Parity=1 if total_births==1
replace Parity=2 if total_births==2
replace Parity=3 if total_births==3
replace Parity=4 if total_births==4
replace Parity=4 if total_births==5
replace Parity=4 if total_births==6
replace Parity=4 if total_births==7
replace Parity=4 if total_births==8
replace Parity=4 if total_births==9
replace Parity=4 if total_births==10
replace Parity=4 if total_births==11
replace Parity=4 if total_births==12

recode Parity (0 =0 "Nochild") (1 =1 "1 child")(2 =2 "2 Children")(3 =3 "3 children") (4 = 4 "4+ children"),gen(Parity1_)
tab Parity_1
svy: tab Parity_1
asdoc svy: tab Parity_1

ta Parity_1
recode Parity_1 (0=0 "No Child") (1 2= 1 " 1 to 2 Children") (3 4= 2 "3 and above Children"), gen (Parity_3)
ta Parity_3

* methode obtained desired or not

tab fp_obtain_desired
svy: tab fp_obtain_desired
asdoc svy: tab fp_obtain_desired


*Pregnant felling with three catagory 
gen GetPreg_Feeling=.
replace GetPreg_Feeling=1 if preg_now_react==1|preg_now_react==2
replace GetPreg_Feeling=4 if preg_now_react==4|preg_now_react==5
replace GetPreg_Feeling=3 if preg_now_react==3
tab GetPreg_Feeling
recode GetPreg_Feeling (1 2 =1 "HaapySorthapy")(4 5 =4 "UnHaapySorthapy")(3 =3 "MixedHppyUnhapy"),gen(Getpreg_feeling_3)
tab Getpreg_feeling_3
svy: tab Getpreg_feeling_3 
asdoc svy: tab Getpreg_feeling_3 

*Pregnant felling with five catagory, total will 2302-216(preganat)
gen GetPreg_Feeling_5=.
replace GetPreg_Feeling_5=1 if preg_now_react==1
replace GetPreg_Feeling_5=2 if preg_now_react==2
replace GetPreg_Feeling_5=3 if preg_now_react==3
replace GetPreg_Feeling_5=4 if preg_now_react==4
replace GetPreg_Feeling_5=5 if preg_now_react==5
svy: tab GetPreg_Feeling_5 
asdoc svy: tab GetPreg_Feeling_5
tabulate fpdm_3 GetPreg_Feeling_5 
asdoc svy: tabulate fpdm_3 GetPreg_Feeling_5 

//more_children, total will 2302-216(preganat)

tab more_children
tab more_children, nolabel
gen Future_Fertility_Intention=.
replace Future_Fertility_Intention=1 if more_children==1
replace Future_Fertility_Intention=0 if more_children==2
replace Future_Fertility_Intention=0 if more_children==3
replace Future_Fertility_Intention=0 if more_children==-88


recode Future_Fertility_Intention (1  =1 "Intended_Have_Another_child")(0  =0 "No_More_Another_child"),gen(Future_Fertility_Intention_2)
tab Future_Fertility_Intention_2
svy: tab Future_Fertility_Intention_2
asdoc tab Future_FertilityIntention_2


// Ageat_firstsex not included in the tabulat and regression, n=2,287, 14 DNK, 1 Start age 8.
tab age_at_first_sex
recode  age_at_first_sex -88/8=1 10/15=2 16/20=3 21/36=4, gen(age_at_first_sex1)
tab age_at_first_sex1
gen age_at_first_sex2=.
replace age_at_first_sex2=2 if age_at_first_sex1==2
replace age_at_first_sex2=3 if age_at_first_sex1==3
replace age_at_first_sex2=4 if age_at_first_sex1==4
tab age_at_first_sex2

recode  age_at_first_sex2 (2 =1 "10 to 15 years")(3 =2 "16 to 20 years")(4 =3 "21 and 36 years"),gen(age_at_first_sex_3)
tab age_at_first_sex_3

svy: tab age_at_first_sex_3
asdoc svy: tab age_at_first_sex_3 

//age_at_first_use, total 2280, 23, -88 22 
tab age_at_first_use
recode  age_at_first_use -88=1 10/20=2 21/47=3, gen(age_at_first_use1)
tab age_at_first_use1
gen age_at_first_use2=.
replace age_at_first_use2=1 if age_at_first_use1==2
replace age_at_first_use2=2 if age_at_first_use1==3
tab age_at_first_use2
recode  age_at_first_use2 (1 =1 "10 to 20 years")(2 =2 "21 to 47 years"),gen(age_at_first_use_3)
svy: tab age_at_first_use_3
asdoc svy: tab age_at_first_use_3 

//tab age_at_first_use_children, total 2280, may the skip linked age_at_first_use
tab age_at_first_use_children
recode age_at_first_use_children (0 =0 "Nochild")(1/2 =1 "1 to 2 children")(3/12 =2 "3 to 12 Children"),gen(age_at_first_use_children_new)
tab age_at_first_use_children_new

//visited_by_health_worker
tab visited_by_health_worker
tabulate visited_by_health_worker fpdm_3
svy: tab visited_by_health_worker
asdoc svy: tab visited_by_health_worker

//visited_a_facility
tab visited_a_facility
tabulate visited_a_facility fpdm_3
svy: tab visited_a_facility
asdoc: tab visited_a_facility

//lasttime_visited_hf, 2298, 4 =-99
tab lasttime_visited_hf
gen lasttime_visited_hf_1=.
replace lasttime_visited_hf_1=0 if lasttime_visited_hf==0
replace lasttime_visited_hf_1=1 if lasttime_visited_hf==1
replace lasttime_visited_hf_1=2 if lasttime_visited_hf==2

tab lasttime_visited_hf_1
recode lasttime_visited_hf_1 (0 =0 "Never received care from health facility")(1 =1 "Within the past 12 months ")(2 =2 "More than 12 months "),gen(lasttime_visited_hf_new)
tab lasttime_visited_hf_new


//visited_group_counseling
tab visited_group_counseling
tabulate visited_group_counseling fpdm_3
gen visited_group_counseling_2=.
replace visited_group_counseling_2=0 if visited_group_counseling==0
replace visited_group_counseling_2=1 if visited_group_counseling==1
tab visited_group_counseling_2
recode visited_group_counseling_2 (0 =0 "No")(1 =1 "Yes"),gen(visited_group_counseling_new)
visited_group_counseling_new
svy: tab visited_group_counseling_new
asdoc svy: tab visited_group_counseling_new

//asked_prior_method, 2299 since 3 are missing
tab asked_prior_method
gen asked_prior_method1=.
replace asked_prior_method1=0 if asked_prior_method==0
replace asked_prior_method1=1 if asked_prior_method==1
tab asked_prior_method1

recode  asked_prior_method1 (1 =1 "Yes")(0 =0 "No"),gen(asked_prior_method_2)
svy: tab asked_prior_method_2
asdoc svy: tab asked_prior_method_2

///  facility_fp_discussion but seems asked only for current users

///ggg tab facility_fp_discussion,1609, given asked for current users but expected to be asked for both current-recent_users which 2084, 118 lower of our sample, 2084.
tab facility_fp_discussion
tab current_recent_methodnum

// Method Source sees asked frro current 
tab method_source
gen method_source_3=.
replace method_source_3=1 if method_source_2==1
replace method_source_3=0 if method_source_2==0
tab method_source_3
recode  method_source_3 (0 = 0 "NGO_Private")(1= 1 "Government_Facilities"), gen(method_source_4)
tab method_source_4 [aweight=FQweight]
asdoc tab method_source_4 [aweight=FQweight]


//cur_exper_sideeff_yn sees asked as if asked for current methods
tab cur_exper_sideeff_yn

///fp_side_effects
tab fp_side_effects
gen fp_side_effects_1=.
replace fp_side_effects_1=1 if fp_side_effects==1
replace fp_side_effects_1=0 if fp_side_effects==0
tab fp_side_effects_1
recode fp_side_effects_1 (0 =0 "No") (1  =1 "Yes") ,gen(fp_side_effects_2) 
tab fp_side_effects_2
svy: tab fp_side_effects_2
asdoc svy: tab fp_side_effects_2

//fp_told_other_methods
tab fp_told_other_methods
tab fp_told_other_methods
gen fp_told_other_methods_1=.
replace fp_told_other_methods_1=1 if fp_told_other_methods==1
replace fp_told_other_methods_1=0 if fp_told_other_methods==0
tab fp_told_other_methods_1
recode fp_told_other_methods_1 (0 =0 "No") (1  =1 "Yes") ,gen(fp_told_other_methods_2) 
tab fp_told_other_methods_2
svy: tab fp_told_other_methods_2
asdoc svy: tab fp_told_other_methods_2

//Current recent method type: short acting and long acting, total 2080 116 lower from 2302, those women might be users of methods not probided, in the tool 182, CS2 are the respective questions
tab current_methodnum
tab recent_methodnum
tab current_recent_methodnum
gen current_recent_methodnum_1=.
replace  current_recent_methodnum_1=1 if  current_recent_methodnum==1
replace  current_recent_methodnum_1=3 if  current_recent_methodnum==3
replace  current_recent_methodnum_1=4 if  current_recent_methodnum==4
replace  current_recent_methodnum_1=5 if  current_recent_methodnum==5
replace  current_recent_methodnum_1=7 if  current_recent_methodnum==7
replace  current_recent_methodnum_1=8 if  current_recent_methodnum==8
replace  current_recent_methodnum_1=9 if  current_recent_methodnum==9
replace  current_recent_methodnum_1=13 if  current_recent_methodnum==13
tab current_recent_methodnum_1
recode current_recent_methodnum_1 (1 3 4 = 1 "longacting ")(5 7 8 9 13= 0 "Shortacting"), gen (current_recent_methodnum_2)
tab current_recent_methodnum_2
svy: tab current_recent_methodnum_2
asdoc svy: tab current_recent_methodnum_2

// partner_decision 
tab partner_discussion_before
recode partner_discussion_before (0 -88 =0 "No") (1  =1 "Yes") ,gen(Partner_discussion_before_1)
tab Partner_discussion_before_1
svy: tab Partner_discussion_before_1 
asdoc svy: tab Partner_discussion_before_1 

//partner_know, DNK, IS INCLUDED IN No, 4 in number
tab partner_know
gen Partner_know=.
replace  Partner_know= 1 if partner_know==1
replace  Partner_know= 0 if partner_know==0
replace  Partner_know= 0 if partner_know==-88
recode Partner_know (0 -88 =0 "No") (1  =1 "Yes") ,gen(Partner_know_1)
tab Partner_know_1
svy: tab Partner_know 
asdoc svy: tab Partner_know_1

/////IPVsexPHY, 2,272, 30 down, why???, likely due skip patttern
generate IPVsexphys3 = ipv_threaten_stalk + ipv_push_slap_punch_kick + ipv_force_pressure_sex
tab IPVsexphys3
recode  IPVsexphys3 (0 = 0 "No_IPV") (1 2 3 = 1 "Atleast_one_IPV"),gen(IPVsexphy_2)
tab IPVsexphy_2
svy: tab IPVsexphy_2 
asdoc svy: tab IPVsexphy_2

//Husband/partner force pregnancy, 2,272, 30 down, why???, likely due skip patttern
tab ipv_baby_with_other
tab ipv_force_pregnancy
tab ipv_partner_leave
generate HusbandPartPregForce = ipv_baby_with_other + ipv_force_pregnancy +ipv_partner_leave
tab HusbandPartPregForce
recode HusbandPartPregForce (0 = 0 "NotForce") (1 2 3 = 1 "ForcePreg"),gen(HusbandPartPregForce_2)
tab HusbandPartPregForce_2
svy: tab HusbandPartPregForce_2 
asdoc svy: tab HusbandPartPregForce_2

//Husband/partner deny FP use 
tab ipv_took_away_fp
tab ipv_treated_badly_want_use_fp
generate HusbandPartDenyFPUse = ipv_took_away_fp + ipv_treated_badly_want_use_fp 
tab HusbandPartDenyFPUse
recode HusbandPartDenyFPUse (0 = 0 "NotDeny") (1 2 3 = 1 "Deny-FPUse"),gen(HusbandPartDenyFPUse_2)
tab HusbandPartDenyFPUse_2
svy: tab HusbandPartDenyFPUse_2 
asdoc svy: tab HusbandPartDenyFPUse_2

/// partner_fp_feeling
tab partner_fp_feeling
recode partner_fp_feeling (1 0 -88 = 0 "Hedisapp_Doesnotcare_DNK") (2 = 2 "He_is_OK_withit"),gen(Husband_FPFeeling)
tab Husband_FPFeeling
svy: tab Husband_FPFeeling 
asdoc svy: tab Husband_FPFeeling 


// Perceived Control//

tab wge2
revrs wge2
tab revwge2

tab wge3
revrs wge3
tab revwge3

tab wge4
revrs wge4
tab revwge4

tab wge5
revrs wge5
tab revwge5

generate Perceived_Control = revwge2 + revwge3 + revwge4 + revwge5
tab Perceived_Control
mean Perceived_Control
histogram Perceived_Control, 
// a littl bit skiweed to the right, hence, we could try using Perceived_Control as pseudo continous  variable,i.e., without categorization
summarize Perceived_Control,det

recode Perceived_Control 4/15=0  16/20=1, gen(Perceived_Control_1)
tab Perceived_Control_1

recode Perceived_Control_1 (0 =0 "NotAbletoDecide") (1  =1 "Ableto Decide") ,gen (Perceived_Control_2) 
tab Perceived_Control_2
svy: tab Perceived_Control_2 
asdoc svy: tab Perceived_Control_2

alpha revwge2 revwge3 revwge4  revwge5

corr revwge2 revwge3 revwge4  revwge5

//Women_Attitude*/

tab fp_aut1_other_partner
revrs fp_aut1_other_partner
tab revfp_aut1_other_partner
tab fp_aut2_difficult_pregnant
revrs fp_aut2_difficult_pregnant
tab revfp_aut2_difficult_pregnant
tab  fp_aut3_relationship_conflict 
recode  fp_aut3_relationship_conflict  (1 =5 " Strongly agree") (2 =4 "Somewhat agree")(3 =3 "Neither agree nor disagree") (4 =2 "Somewhat disagree") (5 =1 "Strongly disagree"),gen (revfp_aut3_relationship_conflict)
tab revfp_aut3_relationship_conflict

tab fp_aut4_abnormal_birth
revrs fp_aut4_abnormal_birth
tab revfp_aut4_abnormal_birth
tab fp_aut5_disrupt_relations
revrs fp_aut5_disrupt_relations
tab revfp_aut5_disrupt_relations

 generate Women_FPAttitude = revfp_aut1_other_partner + revfp_aut2_difficult_pregnant + revfp_aut3_relationship_conflict + revfp_aut4_abnormal_birth + revfp_aut5_disrupt_relations
tab Women_FPAttitude
mean Women_FPAttitude
histogram Women_FPAttitude
sum Women_FPAttitude,det
//treat as continous if multinomial 


//if we need to categorize, we can as follow 

recode Women_FPAttitude (5/9 =0 "Nonfavorable_Attitude") (10/25  =1 "Favorable_Attitudede") ,gen (Women_FPAttitude_3)
tab Women_FPAttitude_3
svy: tab Women_FPAttitude_3
asdoc svy: tab Women_FPAttitude_3

alpha revfp_aut1_other_partner revfp_aut2_difficult_pregnant revfp_aut3_relationship_conflict revfp_aut4_abnormal_birth revfp_aut5_disrupt_relations

corr revfp_aut1_other_partner revfp_aut2_difficult_pregnant revfp_aut3_relationship_conflict revfp_aut4_abnormal_birth revfp_aut5_disrupt_relations


//Perceived_Social Norm
tab fp_norm1_acceptable_before
tab revrs fp_norm1_acceptable_before
tab revfp_norm1_acceptable_before
tab revfp_norm2_promiscuous1
tab revfp_norm3_responsible

tab fp_norm3_responsible
revrs fp_norm3_responsible
tab revfp_norm3_responsible

gen fp_norm2_promiscuous1=.
replace fp_norm2_promiscuous1=1 if fp_norm2_promiscuous==1
replace fp_norm2_promiscuous1=2 if fp_norm2_promiscuous==2
replace fp_norm2_promiscuous1=3 if fp_norm2_promiscuous==3
replace fp_norm2_promiscuous1=4 if fp_norm2_promiscuous==4
replace fp_norm2_promiscuous1=5 if fp_norm2_promiscuous==5
tab revrs  fp_norm2_promiscuous1
tab  revfp_norm2_promiscuous1


tab  revfp_norm2_promiscuous1
tab fp_norm3_responsible
revrs fp_norm3_responsible
tab revfp_norm3_responsible
tab fp_norm4_women_decide
gen fp_norm4_women_decide1=.
replace fp_norm4_women_decide1=1 if fp_norm4_women_decide==1
replace fp_norm4_women_decide1=2 if fp_norm4_women_decide==2
replace fp_norm4_women_decide1=3 if fp_norm4_women_decide==3
replace fp_norm4_women_decide1=4 if fp_norm4_women_decide==4
replace fp_norm4_women_decide1=5 if fp_norm4_women_decide==5
tab revfp_norm4_women_decide1
revrs  fp_norm4_women_decide1
tab revfp_norm4_women_decide1

generate Social_NormRev = revfp_norm1_acceptable_before  + revfp_norm2_promiscuous1 + revfp_norm3_responsible + revfp_norm4_women_decide1

mean Social_NormRev
histogram Social_NormRev
summarize Social_NormRev,det

recode Social_NormRev 4/11=0  12/20=1, gen(Social_NormRev_1)
tab Social_NormRev_1

recode Social_NormRev_1 (0 =0 "Low_PerceivedSocialnorm") (1  =1 "High_PerceivedSocialnorm") ,gen (Social_NormRev_2) 
svy: tab Social_NormRev_2 
asdoc svy: tab Social_NormRev_2

alpha revfp_norm1_acceptable_before revfp_norm2_promiscuous1 revfp_norm3_responsible revfp_norm4_women_decide1

corr revfp_norm1_acceptable_before revfp_norm2_promiscuous1 revfp_norm3_responsible revfp_norm4_women_decide1


//Nearest Fp provied SDP

recode nearestFP 0/1 =0 "0 to 1km" 1/2 =1 "1 to 1 km" 2/75 =2 "2km+",gen (nearestFP_3) 
recode nearestFP 0/1 =0 1/2 =1 2/75 =2,gen (nearestFP_2) 
recode nearestFP_2 (0 =0 "0 to 1km") (1 =1 "1 to 2 km") (2 =2 "2km"),gen(nearestFP_3)
tab nearestFP_3
asdoc nearestFP_3 

tab SDPfacility_type


//stock out, at least one method stockout,2276, minus 26 from 2302, 
gen method_stockout2=.
replace method_stockout2=0 if stockout_3mo_implants==0| stockout_3mo_iud==0| stockout_3mo_injectables==0|stockout_3mo_pills==0|stockout_3mo_ec==0| stockout_3mo_male_condoms==0| stockout_3mo_female_condoms==0

replace method_stockout2=1 if stockout_3mo_implants==1|stockout_3mo_iud==1| stockout_3mo_injectables==1|stockout_3mo_pills==1|stockout_3mo_ec==1|stockout_3mo_male_condoms==1|stockout_3mo_female_condoms==1
tab method_stockout2

recode method_stockout2 (0 =0 "No_Stockout")(1 .=1 "Atleast_One Stockout"),gen(method_stockout22) 
tab method_stockout22
asdoc tab method_stockout22


//Method_provided by the facility 
tab provided_female_ster
tab provided_male_ster
tab provided_implants
tab provided_iud
tab provided_injectables
tab provided_pills
tab provided_ec
tab provided_male_condoms
tab provided_female_condoms
// sum
provided_female_ster+provided_male_ster+provided_implants+provided_iud+provided_injectables+provided_pills+ provided_ec+provided_male_condoms+provided_female_condoms
generate nearestSDP_FP_Provide = provided_female_ster+provided_male_ster+provided_implants+provided_iud+provided_injectables+provided_pills+ provided_ec+provided_male_condoms+provided_female_condoms
recode nearestSDP_FP_Provide (1/4 =1 "Provide_4methods") (5/9 =2 "Provide_5+Methods"),gen(nearestSDP_FP_Provide_2) 
tab nearestSDP_FP_Provide_2
asdoc tab nearestSDP_FP_Provide_2


*// Group lavel variables 
* how to create the contexual factors
tab school 
recode school (2/4= 1 "educated") ( else=0 "not educated"), g(education_coded)
tab wealthquintile
recode wealthquintile (4/5= 1 "rich") (else=0 "poor"),g(wealth_recoded)
tab FQreligion
* contexual factor-education 
 sort FQEA
 by FQEA: egen EA_mean_education = mean(education_coded)
 
 * to facilitate interpretation
  gen EA_edu_final=EA_mean_education*100
 
* contextual factor-wealth 
sort FQEA
by FQEA : egen EA_wealth_mean = mean(wealth_recoded)
*to facilitate interpretation
gen EA_wealth_final= EA_wealth_mean*100
///compute unweighted regressiion analysis


*crosstabualtion

tabulate Agecat fpdm_3 [aweight=FQweight]
asdoc tabulate Agecat fpdm_3 [aweight=FQweight]
tab Educat fpdm_3 [aweight=FQweight]
asdoc tab Educat fpdm_3 [aweight=FQweight]
asdoc tab wealthquintile fpdm_3 [aweight=FQweight]
tabulate FQ_Region_new fpdm_3[aweight=FQweight]
asdoc tabulate FQ_Region_new fpdm_3[aweight=FQweight]
tabulate ur fpdm_3[aweight=FQweight]
asdoc tabulate ur fpdm_3[aweight=FQweight]

tabulate fpdm_3 Parity2 [aweight=FQweight]
asdoc tabulate fpdm_3 Parity2 [aweight=FQweight]
tabulate fpdm_3 Methodobta_desired [aweight=FQweight]
asdoc tabulate fpdm_3 Methodobta_desired [aweight=FQweight]

tabulate fpdm_3 Getpreg_feeling_3 [aweight=FQweight]
asdoc tabulate fpdm_3 Getpreg_feeling_3[aweight=FQweight]

tabulate fpdm_3 Future_FertilityIntention [aweight=FQweight]
asdoc tabulate fpdm_3  Future_FertilityIntention [aweight=FQweight]

tabulate fpdm_3 FPdiscussion_Husband [aweight=FQweight]
asdoc tabulate fpdm_3 FPdiscussion_Husband [aweight=FQweight]

tabulate  Partner_know fpdm_3 [aweight=FQweight]
asdoc tabulate  Partner_know fpdm_3 [aweight=FQweight]

 tab FPAttitude12 fpdm_3  [aweight=FQweight]
asdoc tab FPAttitude12 fpdm_3 [aweight=FQweight]

* consider catagorization using mean or median, check social norm and related variabeles (continues variabeles)
tabulate FPAttitude12 fpdm_3

tab Husband_FPFeeling fpdm_3 [aweight=FQweight]
asdoc tab Husband_FPFeeling fpdm_3 [aweight=FQweight]


//ch2// Chi2 Test 
//Tabulation of Agecat fpdm_3//

tabulate Agecat fpdm_3, row chi2 
asdoc tabulate Agecat fpdm_3, row chi2 

tabulate Educat fpdm_3, row chi2 
asdoc tabulate Educat fpdm_3, row chi2 

tabulate ur fpdm_3, row chi2 
asdoc tabulate ur fpdm_3, row chi2

tabulate FQ_Region fpdm_3, row chi2 
asdoc tabulate FQ_Region fpdm_3, row chi2 

tabulate FQreligion_new fpdm_3, row chi2 
asdoc tabulate ur fpdm_3, row chi2 

tabulate FQreligion_new fpdm_3, row chi2 
asdoc tabulate FQreligion_new fpdm_3, row chi2 

tabulate num_HH_members_3 fpdm_3, row chi2 
asdoc tabulate num_HH_members_3 fpdm_3, row chi2

tabulate wealthquintile fpdm_3, row chi2 
asdoc tabulate wealthquintile fpdm_3, row chi2 

tabulate Parity_1 fpdm_3, row chi2 
asdoc tabulate Parity_1 fpdm_3, row chi2 


tabulate Future_Fertility_Intention_2 fpdm_3, row chi2 
asdoc tabulate Future_Fertility_Intention_2 fpdm_3, row chi2 

tabulate Getpreg_feeling_3 fpdm_3, row chi2 
asdoc tabulate Getpreg_feeling_3 fpdm_3, row chi2 

tabulate Future_Fertility_Intention_2 fpdm_3, row chi2 
asdoc tabulate Future_Fertility_Intention_2 fpdm_3, row chi2 

tabulate age_at_first_sex_3 fpdm_3, row chi2 
asdoc tabulate age_at_first_sex_3 fpdm_3, row chi2 

tabulate age_at_first_use_3 fpdm_3, row chi2 
asdoc tabulate age_at_first_use_3 fpdm_3, row chi2 

tabulate age_at_first_use_children_new fpdm_3, row chi2 
asdoc tabulate age_at_first_use_children_new fpdm_3, row chi2 

tabulate visited_by_health_worker fpdm_3, row chi2 
asdoc tabulate visited_by_health_worker fpdm_3, row chi2 

tabulate visited_a_facility fpdm_3, row chi2 
asdoc tabulate visited_a_facility fpdm_3, row chi2 

tabulate lasttime_visited_hf_new fpdm_3, row chi2 
asdoc tabulate lasttime_visited_hf_new fpdm_3, row chi2 


tabulate FP_Knowledcate_5 fpdm_3, row chi2 
asdoc tabulate FP_Knowledcate_5 fpdm_3, row chi2 

tabulate FP_Information_2 fpdm_3, row chi2 
asdoc tabulate FP_Information_2 fpdm_3, row chi2 

tabulate fp_obtain_desired fpdm_3, row chi2 
asdoc tabulate fp_obtain_desired fpdm_3, row chi2 

tabulate visited_group_counseling_new fpdm_3, row chi2 
asdoc tabulate visited_group_counseling_new fpdm_3, row chi2 

tabulate asked_prior_method_2 fpdm_3, row chi2 
asdoc tabulate asked_prior_method_2 fpdm_3, row chi2 

tabulate facility_fp_discussion fpdm_3, row chi2 
asdoc tabulate facility_fp_discussion fpdm_3, row chi2 

tabulate current_recent_methodnum fpdm_3, row chi2 
asdoc tabulate current_recent_methodnum fpdm_3, row chi2 

tabulate method_source_4 fpdm_3, row chi2 
asdoc tabulate method_source_4 fpdm_3, row chi2 

tabulate fp_side_effects_2 fpdm_3, row chi2 
asdoc tabulate fp_side_effects_2 fpdm_3, row chi2 

tabulate fp_told_other_methods_2 fpdm_3, row chi2 
asdoc tabulate fp_told_other_methods_2 fpdm_3, row chi2 

tabulate current_recent_methodnum_2 fpdm_3, row chi2 
asdoc tabulate current_recent_methodnum_2 fpdm_3, row chi2 
tabulate Partner_discussion_before_1 fpdm_3, row chi2 
asdoc tabulate Partner_discussion_before_1 fpdm_3, row chi2 

tabulate Partner_know_1 fpdm_3, row chi2 
asdoc tabulate Partner_know_1 fpdm_3, row chi2 

tabulate IPVsexphy_2 fpdm_3, row chi2 
asdoc tabulate IPVsexphy_2 fpdm_3, row chi2 

tabulate HusbandPartPregForce_2 fpdm_3, row chi2 
asdoc tabulate HusbandPartPregForce_2 fpdm_3, row chi2 

tabulate HusbandPartDenyFPUse_2 fpdm_3, row chi2 
asdoc tabulate HusbandPartDenyFPUse_2 fpdm_3, row chi2 

tabulate Husband_FPFeeling fpdm_3, row chi2 cchi2 
asdoc tabulate Husband_FPFeeling fpdm_3, row chi2


tabulate Perceived_Control_2 fpdm_3, row chi2
asdoc tabulate Perceived_Control_2 fpdm_3, row chi2

tabulate Women_FPAttitude_3 fpdm_3, row chi2
asdoc tabulate Women_FPAttitude_3 fpdm_3, row chi2
tabulate Social_NormRev_2 fpdm_3, row chi2
asdoc tabulate Social_NormRev_2 fpdm_3, row chi2
 

*multinomial regersssion

svy:mlogit fpdm_3 i.Agecat, baseoutcome(0) rrr
asdoc mlogit fpdm_3 i.Agecat [pweight = FQweight], baseoutcome(0) rrr

 mlogit fpdm_3 i.wealthquintile [pweight = FQweight], baseoutcome(0) rrr
asdoc mlogit fpdm_3 i.wealthquintile [pweight = FQweight], baseoutcome(0) rrr

mlogit fpdm_3 i.Educat [pweight = FQweight], baseoutcome(0) rrr
asdoc mlogit fpdm_3 i.Educat [pweight = FQweight], baseoutcome(0) rrr

 mlogit fpdm_3 i.FQ_Region_new [pweight=FQweight], baseoutcome(0) rrr
asdoc mlogit fpdm_3 i.FQ_Region_new[pweight=FQweight], baseoutcome(0) rrr
mlogit fpdm_3 i.ur [pweight=FQweight], baseoutcome(0) rrr
asdoc mlogit fpdm_3 i.ur[pweight=FQweight], baseoutcome(0) rrr

 mlogit fpdm_3 i.Parity2 [pweight=FQweight], baseoutcome(0) rrr
asdoc mlogit fpdm_3 i.Parity2 [pweight=FQweight], baseoutcome(0) rrr


mlogit fpdm_3 Methodobta_desired [pweight=FQweight], baseoutcome(0) rrr
asdoc mlogit fpdm_3 Methodobta_desired [pweight=FQweight], baseoutcome(0) rrr

mlogit fpdm_3 i.Getpreg_feeling_3 [pweight=FQweight] , baseoutcome(0) rrr
asdoc mlogit fpdm_3 i.Getpreg_feeling_3[pweight=FQweight] , baseoutcome(0) rrr

mlogit fpdm_3 i.GetPreg_Feeling_5 [pweight=FQweight], baseoutcome(0) rrr
asdoc mlogit fpdm_3 i.GetPreg_Feeling_5 [aweight=FQweight], baseoutcome(0) rrr

mlogit fpdm_3 i.Future_FertilityIntention [pweight=FQweight] , baseoutcome(0) rrr
asdoc mlogit fpdm_3  i.Future_FertilityIntention [pweight=FQweight] , baseoutcome(0) rrr


 mlogit fpdm_3 i.FPdiscussion_Husband [pweight=FQweight] , baseoutcome(0) rrr
asdoc mlogit fpdm_3 i.FPdiscussion_Husband [pweight=FQweight] , baseoutcome(0) rrr


*Fitsum partner know with fpdm_3 (3 for the partner and wife category but no for partner know, evidence wider CI with high standrd error 10, a standard error> 2 wararents measurement rrr=14.84 (3.55,62.04))

mlogit fpdm_3 i.Partner_know [pweight=FQweight] , baseoutcome(0) rrr
asdoc mlogit fpdm_3 i.Partner_know [pweight=FQweight] , baseoutcome(0) rrr

 mlogit fpdm_3 FPAttitude12  [pweight=FQweight] , baseoutcome(0) rrr
asdoc mlogit fpdm_3 FPAttitude12  [pweight=FQweight] , baseoutcome(0) rrr


mlogit fpdm_3 SocialNorm [pweight=FQweight], baseoutcome(0) rrr
asdoc mlogit fpdm_3 SocialNorm [pweight=FQweight], baseoutcome(0) rrr

mlogit fpdm_3 SocialNorm1 [pweight=FQweight], baseoutcome(0) rrr
asdoc mlogit fpdm_3 SocialNorm1 [pweight=FQweight], baseoutcome(0) rrr

mlogit fpdm_3 i.Husband_FPFeeling  [pweight=FQweight] , baseoutcome(0) rrr
asdoc mlogit fpdm_3 i.Husband_FPFeeling  [pweight=FQweight] , baseoutcome(0) rrr


* all in one
asdoc tab Methodobta_desired [aweight=FQweight]
asdoc tab fpdm_3 Methodobta_desired [aweight=FQweight]
asdoc mlogit fpdm_3 i.Methodobta_desired [pweight=FQweight], baseoutcome(0) rrr


//multinomial with mlogit*/
 


svyset FQEA [pweight=FQweight], strata(strata) singleunit(scaled)

//Socio-Demographic and Economic 
asdoc svy:mlogit fpdm_3 i.Agecat, baseoutcome(0) rrr
asdoc svy:mlogit fpdm_3 i.Educat, baseoutcome(0) rrr
asdoc svy:mlogit fpdm_3 i.ur, baseoutcome(0) rrr
asdoc svy:mlogit fpdm_3 i.FQ_Region, baseoutcome(0) rrr
asdoc svy:mlogit fpdm_3 i.FQreligion_new, baseoutcome(0) rrr
asdoc svy:mlogit fpdm_3 i.num_HH_members_3, baseoutcome(0) rrr

***Socio-Demographic and Economic_meltinomial
asdoc svy:mlogit fpdm_3 i.Agecat i.Educat i.ur i.FQ_Region i.FQreligion_new i.num_HH_members_3, baseoutcome(0) rrr

//Fertility and SRH Characteristics

asdoc svy:mlogit fpdm_3 i.marriage_type_2, baseoutcome(0) rrr
asdoc svy:mlogit fpdm_3 i.marriage_history, baseoutcome(0) rrr
asdoc svy:mlogit fpdm_3 i.Parity_1, baseoutcome(0) rrr
asdoc svy:mlogit fpdm_3 i.Future_Fertility_Intention_2, baseoutcome(0) rrr
asdoc svy:mlogit fpdm_3 i.Getpreg_feeling_3, baseoutcome(0) rrr
asdoc svy:mlogit fpdm_3 i.age_at_first_sex_3, baseoutcome(0) rrr
asdoc svy:mlogit fpdm_3 i.age_at_first_use_3, baseoutcome(0) rrr
asdoc svy:mlogit fpdm_3 i.age_at_first_use_children_new, baseoutcome(0) rrr
asdoc svy:mlogit fpdm_3 i.visited_a_facility, baseoutcome(0) rrr

***Fertility and SRH Characteristics-meltinomial
asdoc svy:mlogit fpdm_3 i.marriage_type_2 i.marriage_history i.Parity_1 i.Future_Fertility_Intention_2 i.Getpreg_feeling_3 i.age_at_first_sex_3 i.age_at_first_use_3 i.age_at_first_use_children_new i.visited_a_facility, baseoutcome(0) rrr

//Contraceptive use Characteristics

asdoc svy:mlogit fpdm_3 i.FP_Knowledcate_5, baseoutcome(0) rrr
asdoc svy:mlogit fpdm_3 i.fp_obtain_desired, baseoutcome(0) rrr
asdoc svy:mlogit fpdm_3 i.method_source_4, baseoutcome(0) rrr
asdoc svy:mlogit fpdm_3 i.fp_side_effects_2, baseoutcome(0) rrr
asdoc svy:mlogit fpdm_3 i.fp_told_other_methods_2, baseoutcome(0) rrr
asdoc svy:mlogit fpdm_3 i.current_recent_methodnum_2, baseoutcome(0) rrr

***Contraceptive use Characteristics_melinomial
asdoc svy:mlogit fpdm_3 i.FP_Knowledcate_5 i.fp_obtain_desired i.method_source_4 i.fp_side_effects_2 i.fp_told_other_methods_2 i.current_recent_methodnum_2, baseoutcome(0) rrr

//Husband/Partner Characteristics
asdoc svy:mlogit fpdm_3 i.Partner_discussion_before_1, baseoutcome(0) rrr
asdoc svy:mlogit fpdm_3 i.Partner_know_1, baseoutcome(0) rrr
asdoc svy:mlogit fpdm_3 i.IPVsexphy_2, baseoutcome(0) rrr
asdoc svy:mlogit fpdm_3 i.HusbandPartPregForce_2, baseoutcome(0) rrr
asdoc svy:mlogit fpdm_3 i.HusbandPartDenyFPUse_2, baseoutcome(0) rrr
asdoc svy:mlogit fpdm_3 i.Husband_FPFeeling, baseoutcome(0) rrr

***Husband/Partner Characteristics_meltinomial
asdoc svy:mlogit fpdm_3 i.Partner_discussion_before_1 i.Partner_know_1 i.IPVsexphy_2 i.HusbandPartPregForce_2 i.HusbandPartDenyFPUse_2 i.Husband_FPFeeling, baseoutcome(0) rrr

//Theory of Planed Behavior (TBP)
asdoc svy:mlogit fpdm_3 i.Women_FPAttitude_3, baseoutcome(0) rrr
asdoc svy:mlogit fpdm_3 i.Social_NormRev_2, baseoutcome(0) rrr
asdoc svy:mlogit fpdm_3 i.Perceived_Control_2, baseoutcome(0) rrr

//***Theory of Planed Behavior (TBP)
asdoc svy:mlogit fpdm_3 i.Women_FPAttitude_3 i.Social_NormRev_2 i.Perceived_Control_2, baseoutcome(0) rrr

//***Theory of planed behavior as continues 
asdoc svy:mlogit fpdm_3 Women_FPAttitude_3 Social_NormRev_2 Perceived_Control_2, baseoutcome(0) rrr

//SDP related variables
asdoc svy:mlogit fpdm_3 i.nearestFP_3, baseoutcome(0) rrr
asdoc svy:mlogit fpdm_3 i.SDPfacility_type, baseoutcome(0) rrr
asdoc svy:mlogit fpdm_3 i.nearestSDP_FP_Provide_2, baseoutcome(0) rrr
asdoc svy:mlogit fpdm_3 i.method_stockout22, baseoutcome(0) rrr

//**SDP related variables
asdoc svy:mlogit fpdm_3 i.nearestFP_3 i.SDPfacility_type i.nearestSDP_FP_Provide_2 i.method_stockout22,baseoutcome(0) rrr

//
asdoc svy:mlogit fpdm_3 EA_edu_final, baseoutcome(0) rrr

//melticollinearity 

asdoc corr fpdm_3 Agecat Educat ur FQ_Region FQreligion_new num_HH_members_3 marriage_type_2 marriage_history Future_Fertility_Intention_2 Getpreg_feeling_3 age_at_first_sex_3 age_at_first_use_3 visited_a_facility FP_Knowledcate_5 fp_obtain_desired method_source_4 fp_side_effects_2 fp_told_other_methods_2 current_recent_methodnum_2 Partner_discussion_before_1 Partner_know_1 IPVsexphy_2 HusbandPartPregForce_2 HusbandPartDenyFPUse_2 Husband_FPFeeling Women_FPAttitude_3 Social_NormRev_2 Perceived_Control_2 nearestFP_3 Partner_know_1 SDPfacility_type nearestSDP_FP_Provide_2 method_stockout22 EA_edu_final

asdoc spearman fpdm_3 Agecat Educat ur FQ_Region FQreligion_new num_HH_members_3 marriage_type_2 marriage_history Future_Fertility_Intentin_2 Getpreg_feeling_3 age_at_first_sex_3 age_at_first_use_3 visited_a_facility FP_Knowledcate_5 fp_obtain_desired method_source_4 fp_side_effects_2 fp_told_other_methods_2 current_recent_methodnum_2 Partner_discussion_before_1 Partner_know_1 IPVsexphy_2 HusbandPartPregForce_2 HusbandPartDenyFPUse_2 Husband_FPFeeling Women_FPAttitude_3 Social_NormRev_2 Perceived_Control_2 nearestFP_3 Partner_know_1 SDPfacility_type nearestSDP_FP_Provide_2 method_stockout22 EA_edu_final

asdoc corr Agecat Educat ur FQ_Region FQreligion_new num_HH_members_3 marriage_type_2 marriage_history Future_Fertility_Intention_2 Getpreg_feeling_3 age_at_first_sex_3 age_at_first_use_3 visited_a_facility FP_Knowledcate_5 fp_obtain_desired method_source_4 fp_side_effects_2 fp_told_other_methods_2 current_recent_methodnum_2 Partner_discussion_before_1 Partner_know_1 IPVsexphy_2 HusbandPartPregForce_2 HusbandPartDenyFPUse_2 Husband_FPFeeling Women_FPAttitude_3 Social_NormRev_2 Perceived_Control_2 nearestFP_3 Partner_know_1 SDPfacility_type nearestSDP_FP_Provide_2 method_stockout22 EA_edu_final

//all in one meltinomil 

svyset FQEA [pweight=FQweight], strata(strata) singleunit(scaled)

asdoc svy:mlogit fpdm_3 i.Agecat i.Educat i.ur i.FQ_Region i.FQreligion_new i.marriage_type_2 i.marriage_history i.Parity_3 i.Future_Fertility_Intention_2 i.age_at_first_use_3 i.Getpreg_feeling_3 i.age_at_first_use_children_new i.FP_Knowledcate_5 i.fp_obtain_desired i.fp_side_effects_2 i.Partner_discussion_before_1 i.IPVsexphy_2 i.HusbandPartPregForce_2 i.Husband_FPFeeling i.Women_FPAttitude_3 i.Social_NormRev_2 i.Perceived_Control_2 i.nearestFP_3 i.SDPfacility_type, baseoutcome(0) rrr 

//Hosmer/lemshow fitness of good test

mlogitgof

//afer multicolineality 
asdoc spearman fpdm_3 Partner_discussion_before_1 Partner_know_1 IPVsexphy_2 HusbandPartPregForce_2 HusbandPartDenyFPUse_2 Husband_FPFeeling

asdoc spearman Parity_1 fp_obtain_desired SDPfacility_type

asdoc spearman fpdm_3 Parity_1 fp_obtain_desired SDPfacility_type Partner_discussion_before_1 Partner_know_1 IPVsexphy_2 HusbandPartPregForce_2 HusbandPartDenyFPUse_2 Husband_FPFeeling

spearman fp_obtain_desired Partner_know_1


/* Bivarite for the fianl model*///

svy:mlogit fpdm_3 i.FQ_Region, baseoutcome(0) rrr
svy:mlogit fpdm_3 i.Parity_1, baseoutcome(0) rrr
asdoc svy:mlogit fpdm_3 i.IPVsexphy_2, baseoutcome(0) rrr
